# Supplementary material for: Synergistic Pro-Apoptotic Effect of a Cyclic RGD Peptide-Conjugated Magnetic Mesoporous Therapeutic Nanosystem on Hepatocellular Carcinoma HepG2 Cells
Source: Pharmaceutics. 2023 Jan 13;15(1):276. doi: 10.3390/pharmaceutics15010276 (PMC9866545; doi:10.3390/pharmaceutics15010276)
Supplement: Supplementary file 1 [file pharmaceutics-15-00276-s001.zip]

Archive with 1 entries (1 files):
- pharmaceutics-2129308-supplementary.pdf
